# Supplementary material for: Species Richness Responses to Structural or Compositional Habitat Diversity between and within Grassland Patches: A Multi-Taxon Approach
Source: PLoS One. 2016 Feb 22;11(2):e0149662. doi: 10.1371/journal.pone.0149662 (PMC4764763; doi:10.1371/journal.pone.0149662)
Supplement: S1 Table — (XLS) [file pone.0149662.s001.xls]

## Sheet: Alap
FOLTID	LOGAREA	PATTON	LOGTAV2	EHTIPCOD	KEZCOD	LOGNMAG	LOGCSTAL	EFFTSZM	NOVFSZ	POLFSZ	EGYFSZ	FUTBFSZ	NPOKFSZ	TPOKFSZ	NOVLAKFSZ	TALLAKFSZ	MADARFSZ	TOTANSR	OSSZFSZ
2	5.00709	2.2852	0	marsh	none	2.09342	1.01703	4.14654	14	1	7	33	15	12	23	45	7	75	89
18	4.40171	1.5636	1.79691	marsh	none	1.92942	0.0413927	1.38649	21	1	9		13		23		3
20	4.45414	1.7731	2.90497	grassland	none	1.59106	0.69897	2.21204	26	3	9		6		18		2
22	4.90323	1.3266	1.50496	marsh	none	2.04532	0.0791812	2.99948	16	2	5	25	6	18	13	43	4	60	76
26	4.52732	1.8421	1.16988	steppe	grazing	1.34242	0.763428	2.47708	36	0	8		10		18		1
34	4.64272	1.5886	0	steppe	grazing	1.53148	0.414973	2.82132	44	3	11	6	8	5	22	11	3	36	80
35	4.37981	2.0135	0	meadow	none	1.69897	1.1038	1.00556	2	2	6	17	4	7	12	24	1	37	39
36	4.66302	2.3003	1.29582	steppe	none	1.38021	1.22531	2.57231	27	1	9		12		22		2
49	4.55275	1.335	0	meadow	grazing	1.80618	0.924279	1.78148	26	0	9	27	5	22	14	49	2	65	91
60	5.55377	2.3092	0	steppe	grazing	1.39794	0	1.57502	32	1	5	9	7	0	13	9	3	25	57
61	5.55078	3.2041	0	steppe	grazing	0.845098	1.43136	2	17	0	6		9		15		5
64	4.72073	1.8349	0.771054	steppe	grazing	1.38021	1.01284	2.002	43	1	9	6	11	10	21	16	7	44	87
81	5.34941	1.4555	0	grassland	grazing	1.34242	1.0086	2.23412	39	2	13		12		27		3
82	5.47261	1.9062	0	grassland	grazing	1.64345	1.20412	2.11685	35	1	12	13	8	13	21	26	3	50	85
105	4.6008	2.9911	1.78997	marsh	none	1.9345	0.477121	1	17	2	8	21	5	17	15	38	1	54	71
112	5.0514	1.1278	0	steppe	mowing	1.25527	0.113943	1.07338	36	2	8	8	5	0	15	8	5	28	64
115	5.2541	2.4548	2.78948	marsh	none	2.25527	1.15534	1.88988	10	0	4	27	3	18	7	45	8	60	70
120	4.53833	1.8477	2.42921	steppe	none	1.39794	0.113943	4.07183	17	1	11	7	9	8	21	15	3	39	56
124	4.25414	1.1667	2.533	marsh	none	1.9345	0	3.3687	16	1	7		12		20		5
127	5.0087	1.8958	2.21251	steppe	none	1.85733	1.12057	3.05731	27	1	8	14	6	4	15	18	9	42	69
144	5.10342	3.0307	1.74297	steppe	grazing	0.90309	0.30103	3.65584	25	1	8	12	6	4	15	16	5	36	61
150	4.53167	1.8986	1.83916	marsh	grazing	2.08991	0	2.71778	14	1	7		6		14		8
151	4.41794	1.3568	2.08288	marsh	none	2.06446	0.70757	5.81856	22	3	7		13		23		6
152	4.70644	1.9867	0.918108	steppe	mowing	1.32222	1.05308	3.25565	28	3	3		8		14		3
154	3.88773	1.583	2.54002	marsh	none	1.94448	0.113943	7.39791	22	2	7		21		30		2
156	5.33801	2.2269	0	steppe	grazing	1.17609	0.255273	2.07717	39	3	5	5	4	3	12	8	5	25	64
157	5.40494	2.5354	0	steppe	grazing	1.11394	0.255273	1.98151	28	2	7	10	2	7	11	17	5	33	61
162	4.06352	1.9565	2.29753	meadow	none	1.72428	0	2	6	3	7		6		16		3
169	4.8157	1.4408	1.82828	steppe	none	1.25527	0.30103	1.75477	20	4	12	13	7	15	23	28	2	53	73
306	4.46795	1.8094	1.43373	marsh	none	2.17898	0	1.9837	19	2	5	9	11	7	18	16	4	38	57
309	4.7572	5.7729	1.85262	grassland	none	1.47712	0	1	29	0	11	10	12	10	23	20	3	46	75
311	4.13542	2.0594	0	meadow	none	1.57978	0	1	4	4	6		6		16		1
315	3.85588	3.7806	1.19113	meadow	none	0.954243	0.146128	2.58641	13	1	6		11		18		1
329	4.98044	2.7944	2.50432	steppe	none	1.51851	0.255273	3.18625	31	1	7	22	6	25	14	47	6	67	98
335	5.38555	2.2566	1.7539	steppe	none	1.60206	0	1.96013	20	3	9	2	15	0	27	2	2	31	51
336	4.6271	1.6997	1.28888	meadow	none	1.51851	0.113943	2.09183	4	1	3		4		8		4
337	5.48065	1.5962	0	steppe	none	1.4624	0	2.76829	18	3	12	2	16	4	31	6	3	40	58
338	4.57302	2.0117	2.30718	meadow	none	1.72428	0	1	2	2	7		7		16		2
343	5.50093	4.0605	0	steppe	grazing	1.50515	0.973128	1.35515	21	2	13	2	8	10	23	12	3	38	59
344	4.54379	1.3533	2.36494	meadow	none	1.6902	0	1.73219	23	1	8		5		14		1
354	4.58672	1.0727	2.09752	meadow	grazing	1.50515	0	1.88988	5	0	5	13	4	14	9	27	3	39	44
358	5.07342	1.7154	0	steppe	grazing	1.34242	0.69897	4	16	2	7		8		17		5
431	4.55391	1.5211	0	meadow	grazing	1.63347	1.57634	1.88988	14	2	8		10		20		7
438	4.73661	1.7642	0.239654	steppe	grazing	1.59106	1.22531	3.45916	39	1	8		1		10		2
442	4.08088	1.1903	2.61662	marsh	none	2.17609	0.778151	1	8	1	8		17		26		1
450	4.75116	2.5477	0	meadow	none	1.60206	1.16732	1.88988	7	3	11		9		23		1
451	4.5573	1.7439	1.64973	steppe	none	1.65321	0.832509	2.96882	46	3	5		10		18		2
458	4.55315	1.406	0.918108	steppe	mowing	1.11394	1.14613	3.97726	30	2	11	4	7	5	20	9	1	30	60
725	3.93171	1.6453	0	marsh	none	2.05308	0	1.72489	15	5	2		6		13		7
762	4.35355	1.8481	0	meadow	none	1.98227	0	2.18032	9	1	9	17	5	0	15	17	6	38	47
763	4.522	1.3227	2.39844	steppe	mowing	0.90309	0	1.64938	10	0	6		6		12		2
